# Supplementary material for: Methyl Protodioscin Promotes Ferroptosis of Prostate Cancer Cells by Facilitating Dissociation of RB1CC1 from the Detergent-Resistant Membranes and Its Nuclear Translocation
Source: Biomolecules. 2025 Dec 25;16(1):38. doi: 10.3390/biom16010038 (PMC12839162; doi:10.3390/biom16010038)
Supplement: Supplementary file 1 [file biomolecules-16-00038-s001.zip]

Archive with 4 entries (4 files):
- biomolecules-4033168-Supplementary data-Uncropped Immunoblot.pdf
- Supplementary Figure S1+Figure S2+Table S1+Table S2.pdf
- Supplementary Table S3. All proteins identified in the DRM fractions of DU145 using mass spectrometry.xlsx
- Supplementary Table S4. The lists of the proteins assigned to each functional category.xlsx
