# Supplementary material for: Methyl Protodioscin Promotes Ferroptosis of Prostate Cancer Cells by Facilitating Dissociation of RB1CC1 from the Detergent-Resistant Membranes and Its Nuclear Translocation
Source: Biomolecules. 2025 Dec 25;16(1):38. doi: 10.3390/biom16010038 (PMC12839162; doi:10.3390/biom16010038)
Supplement: Supplementary file 1 [file biomolecules-16-00038-s001.zip › Supplementary Table S4. The lists of the proteins assigned to each functional category.xlsx]

## Sheet: Sheet1
Protein function	Protein names
Ferroptosis	Alpha-enolase
	Heat shock cognate 71 kDa protein
	Transitional endoplasmic reticulum ATPase
	RB1-inducible coiled-coil protein 1
	Phosphoglycerate kinase 1
	Annexin A3
	Glucose-6-phosphate 1-dehydrogenase
	Creatine kinase B-type
	NAD(P)H dehydrogenase [quinone] 1
	Fascin
	Ubiquitin-like modifier-activating enzyme 1
	Protein disulfide-isomerase A4
	Fatty acid-binding protein 5
	ATP-dependent RNA helicase DDX39A;Spliceosome RNA helicase DDX39B
	Malate dehydrogenase, cytoplasmic
	Isocitrate dehydrogenase [NADP] cytoplasmic
	T-complex protein 1 subunit gamma
	Thioredoxin reductase 1, cytoplasmic
	Transferrin receptor protein 1
	RuvB-like 1
	Fatty acid synthase
	T-complex protein 1 subunit alpha
	Staphylococcal nuclease domain-containing protein 1
	6-phosphogluconate dehydrogenase, decarboxylating
	Heterogeneous nuclear ribonucleoprotein A1;Heterogeneous nuclear ribonucleoprotein A1-like 2;
	Bifunctional purine biosynthesis protein ATIC
	Phosphoglycerate mutase 1;Phosphoglycerate mutase 2;Probable phosphoglycerate mutase 4
	Heterogeneous nuclear ribonucleoprotein K
	Protein S100-A8
	Delta(3,5)-Delta(2,4)-dienoyl-CoA isomerase, mitochondrial
	Asparagine synthetase [glutamine-hydrolyzing]
	Adenosylhomocysteinase
	Eukaryotic translation initiation factor 2 subunit 1
	C-1-tetrahydrofolate synthase, cytoplasmic
	Aldo-keto reductase family 1 member B1
	Ribonuclease inhibitor
	Voltage-dependent anion-selective channel protein 1
	Prohibitin 1
	Glutaminase kidney isoform, mitochondrial
	Citrate synthase, mitochondrial
	Heterogeneous nuclear ribonucleoproteins A2/B1
	Proteasome subunit alpha type-6
	Cathepsin D
	D-3-phosphoglycerate dehydrogenase
	Voltage-dependent anion-selective channel protein 2
	Aldehyde dehydrogenase, mitochondrial
	Lactotransferrin
	Transportin-1
	Carbonyl reductase [NADPH] 1
	Branched-chain-amino-acid aminotransferase, cytosolic
	Poly(rC)-binding protein 1;Poly(rC)-binding protein 2;Poly(rC)-binding protein 3
	Fumarate hydratase, mitochondrial
	Glutamate--cysteine ligase catalytic subunit
	DNA replication licensing factor MCM3
	Ras GTPase-activating-like protein IQGAP1
	V-type proton ATPase catalytic subunit A
	Nicotinamide phosphoribosyltransferase
	DNA-(apurinic or apyrimidinic site) endonuclease
	Peroxiredoxin-6
	Sulfide:quinone oxidoreductase, mitochondrial
	Lamin-B1
	Transcription intermediary factor 1-beta
	Peroxiredoxin-2
	Phosphoserine aminotransferase
	Heat shock protein beta-1
	RNA-binding protein FXR1
	Glutathione S-transferase P
	Thioredoxin-dependent peroxide reductase, mitochondrial
	Signal transducer and activator of transcription 3
	Importin subunit alpha-1
	Protein phosphatase 1G
	RNA cytosine C(5)-methyltransferase NSUN2
	Cofilin-2;Cofilin-1
	Poly [ADP-ribose] polymerase 1
	Sacsin
	Dihydrolipoyllysine-residue succinyltransferase component of 2-oxoglutarate dehydrogenase complex, mitochondrial
	Polyadenylate-binding protein 1
	Histone deacetylase 1;Histone deacetylase 2
	Vigilin
	Farnesyl pyrophosphate synthase
	Protein arginine N-methyltransferase 1
	m7GpppX diphosphatase
	Probable ATP-dependent RNA helicase DDX5
	E3 ubiquitin/ISG15 ligase TRIM25
	Beclin-1
	Calpain-2 catalytic subunit
	Regulator of nonsense transcripts 1
	Autophagy-related protein 2 homolog A
	WD repeat domain phosphoinositide-interacting protein 4
	Transient receptor potential cation channel subfamily V member 6
	Growth arrest-specific protein 1
	Serine/arginine-rich splicing factor 1
	Serine/threonine-protein phosphatase 2A catalytic subunit alpha isoform;Serine/threonine-protein phosphatase 2A catalytic subunit beta isoform
	Aconitate hydratase, mitochondrial
	Guanylate-binding protein 2
Metabolism	Tubulin beta chain
	Nucleolin
	Leucine-rich PPR motif-containing protein, mitochondrial
	Bifunctional purine biosynthesis protein ATIC
	Heat shock 70 kDa protein 4
	Adenosylhomocysteinase
	Glutaminase kidney isoform, mitochondrial
	Prostaglandin reductase 1
	Large ribosomal subunit protein eL6
	Sacsin
	Enoyl-CoA hydratase, mitochondrial
	Replication protein A 70 kDa DNA-binding subunit
Signaling pathways	Tubulin alpha-1B chain;Tubulin alpha-4A chain
	Annexin A2;Putative annexin A2-like protein
	Heat shock protein HSP 90-beta
	14-3-3 protein zeta/delta
	Actin, cytoplasmic 2;Actin, cytoplasmic 1;Actin, alpha skeletal muscle
	Myosin-9
	Junction plakoglobin
	Suprabasin
	T-complex protein 1 subunit delta
	Triosephosphate isomerase
	14-3-3 protein sigma
	Clathrin heavy chain 1
	Alpha-actinin-1
	Endoplasmin
	Phosphoglycerate kinase 1
	Protein disulfide-isomerase A3
	Spectrin alpha chain, non-erythrocytic 1
	Small ribosomal subunit protein uS2B;Small ribosomal subunit protein uS2
	Filamin-A
	Ubiquitin-like modifier-activating enzyme 1
	Small ribosomal subunit protein uS4
	Cystatin-A
	Protein-glutamine gamma-glutamyltransferase 2
	Importin subunit beta-1
	T-complex protein 1 subunit gamma
	Arginase-1
	T-complex protein 1 subunit alpha
	Staphylococcal nuclease domain-containing protein 1
	26S proteasome regulatory subunit 8
	14-3-3 protein gamma
	Small ribosomal subunit protein RACK1
	Calreticulin
	Protein-glutamine gamma-glutamyltransferase E
	Inosine-5-monophosphate dehydrogenase 2
	Probable ATP-dependent RNA helicase DDX17
	RuvB-like 2
	L-lactate dehydrogenase B chain
	Tubulin beta-4B chain;Tubulin beta-4A chain;Tubulin beta-8 chain
	Protein disulfide-isomerase A6
	T-complex protein 1 subunit epsilon
	Large ribosomal subunit protein uL18
	Phenylalanine--tRNA ligase beta subunit
	Exportin-2
	Small proline-rich protein 2B;Small proline-rich protein 2D;Small proline-rich protein 2A
	Actin-related protein 2
	Eukaryotic translation initiation factor 3 subunit B
	DNA replication licensing factor MCM6
	Cytoplasmic dynein 1 heavy chain 1
	Nucleosome assembly protein 1-like 1;Nucleosome assembly protein 1-like 4
	Biliverdin reductase A
	Hypoxanthine-guanine phosphoribosyltransferase
	FACT complex subunit SPT16
	Myomegalin;EF-hand calcium-binding domain-containing protein 4A;Trichohyalin
	Glycogen phosphorylase, brain form
	Peptidyl-prolyl cis-trans isomerase FKBP4
	Heat shock protein beta-1
	Plakophilin-1
	Calnexin
	Signal transducer and activator of transcription 3
	Retinoic acid-induced protein 3
	Probable ATP-dependent RNA helicase DDX6
	Aspartate--tRNA ligase, mitochondrial
	Importin subunit alpha-1
	Eukaryotic translation initiation factor 4 gamma 1
	Stalled ribosome sensor GCN1
	Olfactomedin-like protein 1
	Galectin-3
	Transient receptor potential cation channel subfamily V member 6
	RB1-inducible coiled-coil protein 1
	Phosphatidylinositol transfer protein beta isoform
	E3 ubiquitin-protein ligase RNF168
	Ras-related protein Rab-14
Autophagy	Ubiquitin-ribosomal protein eL40 fusion protein;Ubiquitin-ribosomal protein eS31 fusion protein;
	Endoplasmin
	Proliferation-associated protein 2G4
	ATP-dependent RNA helicase DHX15
	Sec1 family domain-containing protein 1
	Protein S100-A8
	Elongation factor Tu, mitochondrial
	Desmocollin-1
	Protein disulfide-isomerase A6
	Cathepsin D
	Carbonyl reductase [NADPH] 1
	Annexin A7
	V-type proton ATPase catalytic subunit A
	DNA-(apurinic or apyrimidinic site) endonuclease
	ATPase family AAA domain-containing protein 3B;ATPase family AAA domain-containing protein 3C;
	Transcription intermediary factor 1-beta
	GATOR1 complex protein NPRL2
	Bcl-2-like protein 13
	Autophagy-related protein 2 homolog A
	WD repeat domain phosphoinositide-interacting protein 4
	Spermidine synthase
	Ras-related protein Rab-14
	Guanylate-binding protein 2
Cancer cell metastasis	Alpha-actinin-4
	Tubulin beta chain
	Annexin A1
	Transketolase
	Alanine--tRNA ligase, cytoplasmic
	Tropomyosin alpha-3 chain
	Annexin A3
	T-complex protein 1 subunit theta
	Small ribosomal subunit protein uS2B;Small ribosomal subunit protein uS2
	Cystatin-A
	Immunoglobulin heavy constant alpha 1;Immunoglobulin heavy constant alpha 2
	Leukotriene A-4 hydrolase
	26S proteasome regulatory subunit 8
	Small ribosomal subunit protein eS4, X isoform
	Heterogeneous nuclear ribonucleoprotein R
	Tubulin beta-4B chain;Tubulin beta-4A chain;Tubulin beta-8 chain
	Nucleoside diphosphate kinase A;Nucleoside diphosphate kinase B
	Serine hydroxymethyltransferase, mitochondrial
	T-complex protein 1 subunit epsilon
	Gamma-glutamylcyclotransferase
	T-complex protein 1 subunit eta
	Heterogeneous nuclear ribonucleoprotein D0
	Trypsin-3
	Protein SET;Protein SETSIP
	Nicotinamide phosphoribosyltransferase
	Cytoplasmic dynein 1 heavy chain 1
	Phosphoserine aminotransferase
	Leucine-rich repeat transmembrane protein CCDC168
	Acetyl-CoA acetyltransferase, cytosolic
	Heterogeneous nuclear ribonucleoprotein A3
	Succinyl-CoA:3-ketoacid coenzyme A transferase 1, mitochondrial
	Glutathione S-transferase P
	Thioredoxin-dependent peroxide reductase, mitochondrial
	Retinoic acid-induced protein 3
	Platelet-activating factor acetylhydrolase IB subunit alpha1
	Platelet-activating factor acetylhydrolase IB subunit alpha2
	Ornithine aminotransferase, mitochondrial
	GA-binding protein alpha chain
	Notchless protein homolog 1
	Pyridoxal kinase
	Dolichyl-diphosphooligosaccharide--protein glycosyltransferase 48 kDa subunit
	Phosphatidylinositol transfer protein beta isoform
	26S proteasome regulatory subunit 10B
	Alpha-aminoadipic semialdehyde dehydrogenase
Enzyme	Pyruvate kinase PKM
	Alanine--tRNA ligase, cytoplasmic
	Triosephosphate isomerase
	Peroxiredoxin-1
	ATP-dependent RNA helicase DHX15
	Fatty acid synthase
	Synaptic vesicle membrane protein VAT-1 homolog
	Sec1 family domain-containing protein 1
	Probable ATP-dependent RNA helicase DDX17
	RuvB-like 2
	Ribonuclease inhibitor
	Cathepsin D
	Transaldolase
	Trypsin-3
	V-type proton ATPase catalytic subunit A
	ERO1-like protein alpha
	Lysozyme C
	Nicotinamide phosphoribosyltransferase
	26S proteasome non-ATPase regulatory subunit 3
	Puromycin-sensitive aminopeptidase
	Proteasome subunit alpha type-4
	Prostaglandin reductase 1
	Phosphoglucomutase-1
	Glutathione reductase, mitochondrial
	Sulfide:quinone oxidoreductase, mitochondrial
	Tryptophan--tRNA ligase, cytoplasmic
	Ran GTPase-activating protein 1
	ADP/ATP translocase 3;ADP/ATP translocase 1
	Tubulin alpha chain-like 3
	Biliverdin reductase A
	Phosphoserine aminotransferase
	Glycogen phosphorylase, brain form
	Ribose-phosphate pyrophosphokinase 1;Ribose-phosphate pyrophosphokinase 3;
	26S proteasome regulatory subunit 4
	Acetyl-CoA acetyltransferase, cytosolic
	Proliferating cell nuclear antigen
	Proteasome subunit alpha type-2
	Succinyl-CoA:3-ketoacid coenzyme A transferase 1, mitochondrial
	Isoleucine--tRNA ligase, cytoplasmic
	Glutathione S-transferase P
	Proteasome subunit alpha type-1
	4-trimethylaminobutyraldehyde dehydrogenase
	Thioredoxin-dependent peroxide reductase, mitochondrial
	Probable ATP-dependent RNA helicase DDX6
	Aspartate--tRNA ligase, mitochondrial
	Acylamino-acid-releasing enzyme
	Sialic acid synthase
	Cofilin-2;Cofilin-1
	Lysosome membrane protein 2
	Serine/threonine-protein phosphatase 2A 55 kDa regulatory subunit B alpha isoform;Serine/threonine-protein phosphatase 2A 55 kDa regulatory subunit B delta isoform
	Sacsin
	Arginine--tRNA ligase, cytoplasmic
	Cytosolic carboxypeptidase-like protein 5
	Platelet-activating factor acetylhydrolase IB subunit alpha1
	Histone deacetylase 1;Histone deacetylase 2
	Lysine-specific demethylase 6B
	Platelet-activating factor acetylhydrolase IB subunit alpha2
	Peroxisomal multifunctional enzyme type 2
	Farnesyl pyrophosphate synthase
	Ornithine aminotransferase, mitochondrial
	Mitochondrial intermediate peptidase
	ATP-dependent DNA helicase Q1
	Complex I assembly factor ACAD9, mitochondrial
	DIS3-like exonuclease 1
	Calpain-2 catalytic subunit
	Pyridoxal kinase
	Isoleucine--tRNA ligase, mitochondrial
	Dolichyl-diphosphooligosaccharide--protein glycosyltransferase 48 kDa subunit
	Spermidine synthase
	Dihydropyrimidinase-related protein 4
	Serine/threonine-protein kinase N2
	E3 ubiquitin-protein ligase RNF168
	Phosphopentomutase
	Serine/threonine-protein phosphatase 2A catalytic subunit alpha isoform;Serine/threonine-protein phosphatase 2A catalytic subunit beta isoform
	Aconitate hydratase, mitochondrial
	Alpha-aminoadipic semialdehyde dehydrogenase
Transcription	L-lactate dehydrogenase A chain
	Fructose-bisphosphate aldolase C
	RuvB-like 2
	Signal transducer and activator of transcription 3
	Lysosome membrane protein 2
	Histone deacetylase 1;Histone deacetylase 2
	Myeloid cell nuclear differentiation antigen
	Heat shock 70 kDa protein 1-like
	Replication protein A 32 kDa subunit
	Aconitate hydratase, mitochondrial
	Guanylate-binding protein 2
Immunity	Tubulin alpha-1B chain;Tubulin alpha-4A chain
	Endoplasmic reticulum chaperone BiP
	Tubulin beta chain
	Filamin-B
	Threonine--tRNA ligase 1, cytoplasmic
	Complement component 1 Q subcomponent-binding protein, mitochondrial
	Lamin-B2
	26S proteasome regulatory subunit 8
	Heat shock 70 kDa protein 4
	Phosphoglycerate mutase 1;Phosphoglycerate mutase 2;Probable phosphoglycerate mutase 4
	L-lactate dehydrogenase B chain
	Valine--tRNA ligase
	Glycine--tRNA ligase
	Coatomer subunit alpha
	Immunoglobulin kappa constant
	Phenylalanine--tRNA ligase beta subunit
	Heat shock 70 kDa protein 6;Putative heat shock 70 kDa protein 7
	UDP-N-acetylhexosamine pyrophosphorylase;UDP-N-acetylhexosamine pyrophosphorylase-like protein 1
	Puromycin-sensitive aminopeptidase
	Cytoplasmic dynein 1 heavy chain 1
	Transcription intermediary factor 1-beta
	Galectin-7
	Prolactin-inducible protein
	Proteasome subunit alpha type-2
	Immunoglobulin heavy constant gamma 1
	DnaJ homolog subfamily B member 11
	Histone deacetylase 1;Histone deacetylase 2
	Complex I assembly factor ACAD9, mitochondrial
	Activating signal cointegrator 1 complex subunit 3
	Dolichyl-diphosphooligosaccharide--protein glycosyltransferase 48 kDa subunit
	U1 small nuclear ribonucleoprotein 70 kDa
	Immunoglobulin kappa variable 2-29;Immunoglobulin kappa variable 2D-26;
	Phosphopentomutase
Biomarkers	14-3-3 protein zeta/delta
	Protein S100-A9
	Threonine--tRNA ligase 1, cytoplasmic
	Fatty acid-binding protein 5
	Filaggrin-2
	Glycogen phosphorylase, liver form;Glycogen phosphorylase, muscle form
	Proliferation-associated protein 2G4
	Lamin-B2
	Neutral cholesterol ester hydrolase 1
	Protein-glutamine gamma-glutamyltransferase E
	Asparagine synthetase [glutamine-hydrolyzing]
	26S proteasome non-ATPase regulatory subunit 6
	Glycine--tRNA ligase
	Alpha-2-HS-glycoprotein
	Phenylalanine--tRNA ligase beta subunit
	Lysine--tRNA ligase
	Heterogeneous nuclear ribonucleoprotein D0
	Proteasome subunit beta type-5
	Tubulin beta-6 chain
	Histone-binding protein RBBP4;Histone-binding protein RBBP7
	F-box only protein 50
	Centrosomal protein of 55 kDa
	Tubulin alpha-1C chain
	Eukaryotic translation initiation factor 4 gamma 1
	Docking protein 6
	Platelet-activating factor acetylhydrolase IB subunit alpha1
	Alpha-2-macroglobulin-like protein 1
	Apoptotic chromatin condensation inducer in the nucleus
	Peroxisomal multifunctional enzyme type 2
	ATP-dependent DNA helicase Q1
	Protein TANC1
	Dolichyl-diphosphooligosaccharide--protein glycosyltransferase 48 kDa subunit
Potential therapeutic targets for cancer	Vimentin
	Threonine--tRNA ligase 1, cytoplasmic
	Putative ribosomal protein uL10-like;Large ribosomal subunit protein uL10
	Adenosylhomocysteinase
	Moesin
	Bifunctional phosphoribosylaminoimidazole carboxylase/phosphoribosylaminoimidazole succinocarboxamide synthetase
	Centrosomal protein of 55 kDa
	Proteasome subunit alpha type-1
	Aspartate--tRNA ligase, mitochondrial
	Vacuolar protein sorting-associated protein 35
	Stalled ribosome sensor GCN1
	Ornithine aminotransferase, mitochondrial
	Notchless protein homolog 1
Other	Prelamin-A/C
	Transketolase
	Nucleolin
	Nucleophosmin
	Junction plakoglobin
	60 kDa heat shock protein, mitochondrial
	Annexin A5
	Filamin-B
	T-complex protein 1 subunit delta
	Fructose-bisphosphate aldolase A
	14-3-3 protein sigma
	Transitional endoplasmic reticulum ATPase
	Putative elongation factor 1-alpha-like 3;Elongation factor 1-alpha 1
	Annexin A3
	Glucose-6-phosphate 1-dehydrogenase
	T-complex protein 1 subunit theta
	Spectrin alpha chain, non-erythrocytic 1
	Peroxiredoxin-1
	Protein S100-A7;Protein S100-A7A
	Stress-70 protein, mitochondrial
	Dihydropyrimidinase-related protein 2
	Protein disulfide-isomerase A4
	Fatty acid-binding protein 5
	ATP-dependent RNA helicase DDX39A;Spliceosome RNA helicase DDX39B
	Malate dehydrogenase, cytoplasmic
	Tropomyosin alpha-4 chain;Tropomyosin beta chain
	Small ribosomal subunit protein uS4
	Cystatin-A
	Protein-glutamine gamma-glutamyltransferase 2
	Importin subunit beta-1
	Glycogen phosphorylase, liver form;Glycogen phosphorylase, muscle form
	T-complex protein 1 subunit gamma
	Fructose-bisphosphate aldolase C
	Complement component 1 Q subcomponent-binding protein, mitochondrial
	Thioredoxin reductase 1, cytoplasmic
	UDP-glucose 6-dehydrogenase
	ATP-dependent RNA helicase DHX15
	Non-POU domain-containing octamer-binding protein
	Septin-2
	T-complex protein 1 subunit alpha
	Lamin-B2
	26S proteasome regulatory subunit 8
